# Supplementary material for: Efficient Removal of Mercury from Wastewater Solutions by a Nitrogen-Doped Hyper-Crosslinked Polyamine
Source: Polymers (Basel). 2024 Aug 31;16(17):2495. doi: 10.3390/polym16172495 (PMC11398116; doi:10.3390/polym16172495)
Supplement: Supplementary file 1 [file polymers-16-02495-s001.zip]

Archive with 1 entries (1 files):
- polymers-3172252-supplementary.pdf
